# Supplementary material for: Drug-induced change in transmitter identity is a shared mechanism generating cognitive deficits
Source: Nat Commun. 2024 Sep 26;15:8260. doi: 10.1038/s41467-024-52451-x (PMC11427679; doi:10.1038/s41467-024-52451-x)
Supplement: Supplementary file 4 — Source Data [file 41467_2024_52451_MOESM4_ESM.zip]

Archive with 25 entries (25 files):
- source data def/Supplementary Fig. 10.xlsx
- source data def/.DS_Store
- source data def/Supplementary Fig. 11.xlsx
- source data def/Figure 1.xlsx
- source data def/Supplementary Fig. 9.xlsx
- source data def/Supplementary Fig. 16.xlsx
- source data def/Figure 6.xlsx
- source data def/Figure 7.xlsx
- source data def/Supplementary Fig. 4.xlsx
- source data def/Supplementary Fig. 17.xlsx
- source data def/Supplementary Fig. 8.xlsx
- source data def/Supplementary Fig. 14.xlsx
- source data def/Supplementary Fig. 5 .xlsx
- source data def/Supplementary Fig. 7 .xlsx
- source data def/Figure 4.xlsx
- source data def/Supplementary Fig. 18.xlsx
- source data def/Figure 5.xlsx
- source data def/Supplementary Fig. 3 .xlsx
- source data def/Supplementary Fig. 6 .xlsx
- source data def/Figure 2.xlsx
- source data def/Supplementary Fig. 1.xlsx
- source data def/Supplementary Fig. 12.xlsx
- source data def/Supplementary Fig. 13.xlsx
- source data def/Figure 3.xlsx
- source data def/Supplementary Fig. 2 .xlsx
