# Supplementary material for: Drug-induced change in transmitter identity is a shared mechanism generating cognitive deficits
Source: Nat Commun. 2024 Sep 26;15:8260. doi: 10.1038/s41467-024-52451-x (PMC11427679; doi:10.1038/s41467-024-52451-x)
Supplement: Supplementary file 4 — Source Data [file 41467_2024_52451_MOESM4_ESM.zip › source data def/Supplementary Fig. 10.xlsx]

## Sheet: Supplementary Fig. 10d
efficency
GAD1+/TdTom+/VGLUT1+ (% of GAD1+/VGLUT1+)
73.913
70.4545
79.6296
82

## Sheet: Supplementary Fig. 10e
specificity
GAD1+/TdTom+/VGLUT1+ (% of TdTom+/VGLUT1+)
73.913
70.4545
79.6296
82
