# Supplementary material for: Drug-induced change in transmitter identity is a shared mechanism generating cognitive deficits
Source: Nat Commun. 2024 Sep 26;15:8260. doi: 10.1038/s41467-024-52451-x (PMC11427679; doi:10.1038/s41467-024-52451-x)
Supplement: Supplementary file 4 — Source Data [file 41467_2024_52451_MOESM4_ESM.zip › source data def/Supplementary Fig. 11.xlsx]

## Sheet: Supplementary Fig. 11c
efficency
TH+/GFP+ (% of TH+)
60.859
68.0172
50.7053
64.7084

## Sheet: Supplementary Fig. 11d
specificity
TH+/GFP+ (% of GFP+)
93.6685
93.2624
91.6431
91.6218

## Sheet: Supplementary Fig. 11f
c-fos+/TH+ (% of TH+)
saline+vehicle	PCP+vehicle	METH+vehicle	saline+PSEM308	PCP+PSEM308	METH+PSEM308
2.01439	5.35641	16.2909	9.7493	10.6007	3.63448
6.55172	8.68506	14.3831	6.6787	16.8252	7.8853
4.51237	4.23341	11.6208	5.79588	8.40909	3.51275
	5.53111	13.9217	3.96108		4.35362
