# Supplementary material for: Drug-induced change in transmitter identity is a shared mechanism generating cognitive deficits
Source: Nat Commun. 2024 Sep 26;15:8260. doi: 10.1038/s41467-024-52451-x (PMC11427679; doi:10.1038/s41467-024-52451-x)
Supplement: Supplementary file 4 — Source Data [file 41467_2024_52451_MOESM4_ESM.zip › source data def/Figure 1.xlsx]

## Sheet: Fig. 1c
GABA+/mCherry+			GAD67+/mCherry+
saline	PCP		saline	PCP
636	1002		666	1254
552	1308		558	846
780	1308		690	1246
516	1128		654	966
630	1242		648	1170

## Sheet: Fig. 1g
% of cell area occupied by VGAT puncta
mCherry+	mCherry+/GAD1+	GAD1+
1.002	21.278	23.111		NOTE: Each shade of gray represents cells from the same mouse.
0.097	13.221	15.889
0.477	30.922	17.439
0.173	27.298	21.165
0.877	21.401	21.696
1.527	20.029	15.826
0.375	9.347	16.297
1.983	13.624	17.835
1.401	22.989	26.02
0	24.902	16.952
0.286	11.585	20.349
0.532	24.152	23.448
0.18	16.206	22.268
0.283	11.903	16.805
0.733	12.598	25.787
0.246	16.193	11.464
0.882	13.126	16.535
0.102	33.137	24.024
0.622	5.531	6.974
0.336	8.824	19.363
0.589	12.43	12.662
1.586	11.338	9.919
0.468	3.323	7.497
0.627	9.474	14.663
0.996	9.883	11.724
0.345	10.917	11.847
0.249	38.359	14.353
0.227	5.167	35.315
0.126	15.542	9.489
0	23.288	13.993
0.22	10.966	4.289
0.682	30.116	7.88
0.208	16.776	9.27
0.197	7.809	24.038
0.277	19.693	5.868
0.518	59.935	7.538
0.357	22.466	16.247
0.182	0.664	11.905
0.346	6.716	39.659
0	53.279	33.333
0.35	19.471	59.365
0.123	4.132	21.962
0.422	7.887	9.091
0.144	24.194	19.687
0.288	19.34	42.583
0.319	38.447	32.834
0.146	21.702	29.101
0.164	14.598	15.575
0.158	33.333	17.344
1.514	21.179	16.544
0.208	15.5	4.522
0.275	15.304	11.785
0.103	9.225	13.623
0	8.444	20.991
0.249	9.785	11.203
0.215	13.236	12.847
0.837	16.766	16.279
0.931	18.123	11.353
0.777	7.683	12.428
0.871	17.903	11.429
0.663	15.315	15.434
0	19.275	7.917
0	6.355	10.704
0.294	5.364	6.653
0.167	45.88	3.902
0	13.523	26.975
0.095	13.523	10.678
0	5.587	13.443
0	5.104	8.631
0	8.571	5.452
0.132	7.858	4.491
0.373	9.699	6.133
0.638	4.724	29.366
0.408	9.218	19.134
0.862	8.245	20.968

## Sheet: Fig. 1h
% of cell area occupied by VGLUT1 puncta
mCherry+	mCherry+/GAD1+	GAD1+
13.151	6.022	0.673		NOTE: Each shade of gray represents cells from the same mouse.
28.723	8.059	1.058
16.667	3.803	1.338
28.531	16.87	0.971
15.49	14.208	0.677
19.205	3.03	0.543
34.351	5.747	0.392
25.988	11.165	1.198
34.1	3.976	0.261
43.161	11.313	0.626
7.591	1.843	0
8.393	1.736	0.156
5.728	0.313	0.215
6.844	1.673	0.811
8.263	0.395	0.157
6.973	0.712	0.172
7.879	0.492	0.292
11.111	0.488	0
14.253	3.978	0.109
15.301	2.411	0.626
11.94	1.383	0
15.86	1.104	0.168
20.513	1.297	0.261
9.043	4.07	0.138
18.862	0.332	0.25
22.672	10.925	1.732
32.112	13.109	1.842
21.565	9.688	1.305
32.503	11.658	1.565
26.823	3.592	1.365
20.078	10.7	0.943
17.303	7.475	0.653
15.659	12.523	1.869
17.747	0.866	0.892
6.482	12.021	0.839
13.584	0.871	0.831
19.845	4.848	0.868
23.111	3.163	1.349
27.224	11.141	1.611
21.685	10.526	0.817
31.981	15.136	1.283
12.796	10.719	0.874
30.047	4.473	0.799
23.955	18.078	1.397
17.344	18.826	2.095
14.449	7.812	1.76
18.164	24.396	2.031
20.887	15.76	3.023
29.545	10.535	1.88
28.828	24.23	0.904
13.205	6.195	3.407
15.975	6.841	0.66
14.188	9.356	0.166
16.011	17.221	1.34
17.951	6.953	1.326
13.273	8.922	2.162
22.463	7.143	2.207
23.12	6.447	1.675
21.633	9.786	2.329
15.889	13.771	2.346
14.624	7.678	1.773
15.638	8.489	1.217
15.315	10.375	2.923
12.453	12.316	1.139
17.989	13.839	0.532
26.8	1.753	2.718
7.741	4.236	0.954
6.964	8.108	0.822
12.19	9.123	1.926
11.321	14.568	0.323
9.434	8.873	1.97
14.018	5.808	2.322
13.404	5.916	0.588
10.084	12.177	1.019
13.078	6.946	1.436

## Sheet: Fig. 1k
VGLUT1+/GAD1+
saline/AVV-shScr	saline/AVV-shGAD1	PCP/AVV-shScr	PCP/AVV-shGAD1
576	180	1152	144
504	312	1260	336
516	348	1188	324
552	312	1116	360

## Sheet: Fig. 1l
Distance travelled (m) (DAY10-DAY1)
saline/AVV-shScr	saline/AVV-shGAD1	PCP/AVV-shScr	PCP/AVV-shGAD1
0.29848	-4.952	56.8456	-1.1427
16.2592	24.509	91.2092	58.1306
21.5238	2.27	163.288	-7.5089
32.7143	13.16	187.203	49.3463
-11.895	10.223	195.575	27.559
11.0085	18.8115	247.01	95.1325
10.6765	8.278	252.344	-79.692
-24.2257	-3.3063	38.526	19.635
0.4425	23.1636		52.029
32.541	-16.3215		-61.74

## Sheet: Fig. 1m
NORT: recongition index %
saline/AVV-shScr	saline/AVV-shGAD1	PCP/AVV-shScr	PCP/AVV-shGAD1
71.0304	68.91	53.2863	73.7103
72.1789	58.1416	58.9879	69.8013
77.5847	74.6695	41.545	72.3252
66.7568	78.625	53.2262	72.1192
64.5543	73	58.0738	73.3587
79.75	58.1416	54.1	67.5
66.5	62.4573		73
76.7073	66.8694		61.8907
			70.642

## Sheet: Fig. 1n
SAT: alternation %
saline/AVV-shScr	saline/AVV-shGAD1	PCP/AVV-shScr	PCP/AVV-shGAD1
51	42	54	62
52	55	64	56
63	45	65	54
57	44	60	44
63	48	57	49
64	44	67	54
58		62	63
54		58	51
58			61
59			72

## Sheet: Fig. 1o
	VGLUT1+/GAD1+ neurons	Distance travelled (m) (DAY10-DAY1)
saline/AVV-shScr	576	0.298479
saline/AVV-shScr	504	32.541
saline/AVV-shScr	504	-11.895
saline/AVV-shScr	552	0.4425
saline/AVV-shGAD1	180	-3.3063
saline/AVV-shGAD1	360	23.1636
saline/AVV-shGAD1	348	-16.3215
saline/AVV-shGAD1	360	24.509
PCP/AVV-shScr	1152	91.2092
PCP/AVV-shScr	1260	56.8456
PCP/AVV-shScr	1116	163.288
PCP/AVV-shScr	1188	187.203
PCP/AVV-shGAD1	144	-79.692
PCP/AVV-shGAD1	336	-1.1427
PCP/AVV-shGAD1	324	52.029
PCP/AVV-shGAD1	312	-61.74

## Sheet: Fig. 1p
	VGLUT1+/GAD1+ neurons	NORT: recongition index %
saline/AVV-shScr	576	77.5847
saline/AVV-shScr	504	66.9906
saline/AVV-shScr	504	79.75
saline/AVV-shScr	552	76.7073
saline/AVV-shGAD1	180	68.91
saline/AVV-shGAD1	360	66.8694
saline/AVV-shGAD1	348	62.4573
saline/AVV-shGAD1	360	73.6649
PCP/AVV-shScr	1152	58.9879
PCP/AVV-shScr	1260	48
PCP/AVV-shScr	1116	39.7343
PCP/AVV-shScr	1188	41.545
PCP/AVV-shGAD1	144	67.5
PCP/AVV-shGAD1	336	62
PCP/AVV-shGAD1	324	61.8907
PCP/AVV-shGAD1	312	70.642

## Sheet: Fig. 1q
	VGLUT1+/GAD1+ neurons	SAT: alternation %
saline/AVV-shScr	576	63
saline/AVV-shScr	504	59
saline/AVV-shScr	504	64
saline/AVV-shScr	552	58
saline/AVV-shGAD1	180	65
saline/AVV-shGAD1	360	58
saline/AVV-shGAD1	348	62
saline/AVV-shGAD1	360	73
PCP/AVV-shScr	1152	55
PCP/AVV-shScr	1260	48
PCP/AVV-shScr	1188	44
PCP/AVV-shScr	1116	44
PCP/AVV-shGAD1	144	63
PCP/AVV-shGAD1	336	62
PCP/AVV-shGAD1	324	61
PCP/AVV-shGAD1	312	72
