# Supplementary material for: Drug-induced change in transmitter identity is a shared mechanism generating cognitive deficits
Source: Nat Commun. 2024 Sep 26;15:8260. doi: 10.1038/s41467-024-52451-x (PMC11427679; doi:10.1038/s41467-024-52451-x)
Supplement: Supplementary file 4 — Source Data [file 41467_2024_52451_MOESM4_ESM.zip › source data def/Supplementary Fig. 9.xlsx]

## Sheet: Supplementary Fig. 9e
FG+/GABA+/mCherry+ (% of FG+/mCherry+)
saline	PCP	METH
0.23245	0.857449	0.830057
0.403421	0.556174	1.06829
0.32	1.08969	0.784447
		0.981873
