# Supplementary material for: Drug-induced change in transmitter identity is a shared mechanism generating cognitive deficits
Source: Nat Commun. 2024 Sep 26;15:8260. doi: 10.1038/s41467-024-52451-x (PMC11427679; doi:10.1038/s41467-024-52451-x)
Supplement: Supplementary file 4 — Source Data [file 41467_2024_52451_MOESM4_ESM.zip › source data def/Supplementary Fig. 16.xlsx]

## Sheet: Supplementary Fig. 16b
NORT: time to criterion
saline+vehicle	saline+clozapine	PCP+vehicle	PCP+clozapine
10.54	8.04	6.37	7.54
8.81	9.91	8.92	9.71
8.4	7.07	8.06	9.8
10.49	6.62	10.56	7.94
10.44	9.2	9.6526	9.41
6.98	6.22	9.05	10.33
9.79		8.05	7.63

## Sheet: Supplementary Fig. 16c
SAT: number of arm entries
saline+vehicle	saline+clozapine	PCP+vehicle	PCP+clozapine
66	48	47	50
62	56	49	47
56	39	63	56
56	63	43	46
44	51	35	51
52	34	40	39
47	34	46

## Sheet: Supplementary Fig. 16d
Distance travelled (m) (baseline)
saline+vehicle	saline+clozapine	PCP+vehicle	PCP+clozapine
132	129	72	82
146	45	95	26
141	144	112	106
82	79	90	158
75	54	118	145
168	156	113	96
122	94	31	130
	68	78	71

## Sheet: Supplementary Fig. 16g
c-fos+ neurons per mm2
saline+vehicle	saline+clozapine	PCP+vehicle	PCP+clozapine
118.922	94.6569	196.266	78.7197
110.635	56.9104	230.627	67.7801
91.6062	109.675	241.278	63.559
			108.909

## Sheet: Supplementary Fig. 16h
mCherry+/cfos+				mCherry-/cfos+
saline+vehicle	saline+clozapine	PCP+vehicle	PCP+clozapine	saline+vehicle	saline+clozapine	PCP+vehicle	PCP+clozapine
97.0835	84.4838	120.997	63.2069	11.5544	9.02997	25.4683	9.86323
108.163	45.8005	164.313	53.3976	10.3385	9.78527	51.4326	10.1388
77.4023	103.39	219.471	60.6511	6.47017	0.131707	14.7157	1.961
			101.475				6.39932
