# Supplementary material for: Drug-induced change in transmitter identity is a shared mechanism generating cognitive deficits
Source: Nat Commun. 2024 Sep 26;15:8260. doi: 10.1038/s41467-024-52451-x (PMC11427679; doi:10.1038/s41467-024-52451-x)
Supplement: Supplementary file 4 — Source Data [file 41467_2024_52451_MOESM4_ESM.zip › source data def/Figure 6.xlsx]

## Sheet: Fig. 6c
GABA+/mCherry+
saline+vehicle	saline+clozapine	PCP+vehicle	PCP+clozapine
582	594	1176	528
606	476	984	642
546	600	1152	528
594	624	1183	539
595
552

## Sheet: Fig. 6e
NORT: recogniton index %
saline+vehicle	saline+clozapine	PCP+vehicle	PCP+clozapine
50.352	55.6401	49.8407	66.4575
68.3501	67.2186	42.0726	66.6883
59.0788	66.1938	39.4141	61.2829
61.6912	76.1876	47.5508	73.193
72.1633	63.0744	36.625	61.3903
62.5428	69.9122	42.5695	66.5968
70.175		48.4757	73.2641

## Sheet: Fig. 6f
SAT: alternation%
saline+vehicle	saline+clozapine	PCP+vehicle	PCP+clozapine
66.67	58.7	46.67	54
53.7	66.67	51.06	64.44
55.56	59.46	49.18	57.41
54.69	65.57	51.22	57
57.14	62.96	40.9	57.143
62.22	65.31	45.45	65
64	68.75	52.63

## Sheet: Fig. 6g
Distance travelled (m) (PCP-challellenge)
saline+vehicle	saline+clozapine	PCP+vehicle	PCP+clozapine
317	257	406	308
271	253	308	442
171	267	402	257
259	295	300	212
308	134	503	353
162	230	430	470
292	177	519	417
	108	358	279
