# Supplementary material for: Drug-induced change in transmitter identity is a shared mechanism generating cognitive deficits
Source: Nat Commun. 2024 Sep 26;15:8260. doi: 10.1038/s41467-024-52451-x (PMC11427679; doi:10.1038/s41467-024-52451-x)
Supplement: Supplementary file 4 — Source Data [file 41467_2024_52451_MOESM4_ESM.zip › source data def/Figure 7.xlsx]

## Sheet: Fig. 7c
VGLUT1+/GAD1+
saline+vehicle	saline+PSEM308	PCP+vehicle	PCP+PSEM308	METH+vehicle	METH+PSEM308
614	559	1320	672	1176	576
646	546	1164	600	1092	552
559	576	1254	611	1044	594
624	492	1164	516	972	576
636			540
559

## Sheet: Fig. 7d
NORT: recogniton index %
saline+vehicle	saline+PSEM308	PCP+vehicle	PCP+PSEM308
66.02	69.87	51.84	67.91
64.54	59.84	54.04	65.11
56.31	70.95	43.16	65.37
60.12	80.42	35.64	78.31
61.89		46.66	57.66
66.72		49.14	58.21
		37.85

## Sheet: Fig. 7e
SAT: alternation%
saline+vehicle	saline+PSEM308	PCP+vehicle	PCP+PSEM308
60.7843	65.3061	38.7097	66.0714
61.7021	71.7949	48.5714	68.75
56.4103	55.8824	48.8889	63.6364
53.3333	56.0976	48.6111	55.3191
58.1081		61.9048	54.6667
68.1818		45.6522	67.4419
		43.4783	48.8889
		48.8372

## Sheet: Fig. 7f
Distance travelled (m) (PCP-challellenge)
saline+vehicle	saline+PSEM308	PCP+vehicle	PCP+PSEM308
127	138	240	107
227	226	302	64
147	196	257	183
98	136	400	358
97		428	248
278		429	196
146		341
		325

## Sheet: Fig. 7g
NORT: recogniton index %
saline+vehicle	saline+PSEM308	METH+vehicle	METH+PSEM308
72.0361	81.3875	48.4428	59.0973
67.8136	64.889	25.5796	76.7482
60.2498	70.3206	44.059	68.3965
65.4803	64.0783	49.1078	68.8649
65.9218	68.3147	40.1002	63.4951
66.1132	65.2368	37.9221	63.5382
61.2465	69.874	49.8783	62.6751
67.9482		58.4436	62.1287
		19.844

## Sheet: Fig. 7h
SAT: alternation%
saline+vehicle	saline+PSEM308	METH+vehicle	METH+PSEM308
48.3871	68.1818	48.3871	61.7021
73.6842	69	54.8387	69
64.7059	69	54.902	63
55	59	49	53
52	78.1818	49	58.5714
62	60.9756	46.8085	51.4286
68.1818	65.9574	57	66.6667
66.6667	58.9744	43.9024	58.4906
60.5263			64.4444

## Sheet: Fig. 7i
Distance travelled (m) (METH-challellenge)
saline+vehicle	saline+PSEM308	METH+vehicle	METH+PSEM308
138.996	88.064	285.599	145.33
108.48	93.752	349.872	290.613
101.145	172.406	215.79	281.31
88.996	28.4	383.523	216.67
22.226	143.113	324	201.506
161	121.796	329	138.533
176	195.448	210	241.967
31.393		207.697	187.344
154.059		286.652	128.872
