# Supplementary material for: Drug-induced change in transmitter identity is a shared mechanism generating cognitive deficits
Source: Nat Commun. 2024 Sep 26;15:8260. doi: 10.1038/s41467-024-52451-x (PMC11427679; doi:10.1038/s41467-024-52451-x)
Supplement: Supplementary file 4 — Source Data [file 41467_2024_52451_MOESM4_ESM.zip › source data def/Supplementary Fig. 4.xlsx]

## Sheet: Supplementary Fig. 4b
% of cell area occupied by VGAT puncta
mCherry+	mCherry+/. GAD1+	GAD1+
1.807	19.246	12.766
1.972	3.82	18.971
2.428	23.361	12.984
1.129	3.689	22.278
1.723	5.078	8.23
2.479	10.029	17.091
2.181	17.088	14.506
0.509	9.768	11.655
1.988	21.455	10.685
1.458	14.064	21.212
1.417	17.641	18.486
1.864	8.078	18.639
1.567	23.917	19.716
1.117	12.952	22.174
1.307	8.597	14.264
0.916	11.275	15.28
1.095	8.128	30.581
1.777	16.398	15.602
3.34	9.228	16.542
2.355	24.635	9.574
0.928	14.478	11.604
1.547	9.589	9.88
1.703	21.853	20.024
1.637	22.262	16.094
0	11.563	17.846
0.35	33.542	27.805
0.153	21.91	9.725
0	21.569	20.056
0.454	17.857	25.636
0	10.526	10.733
0.332	36.818	30.398
0	3.828	10
0.218	9.153	28.225
0	15.556	12.336
0.095	22.372	20.811
0.367	11.111	13.731
0.109	25.412	31.876
0.28	14.728	20.703
0.253	14.687	30.816
0.231	28.52	19.388
0.348	39.506	22.142
0.126	22.922	25.607
0.133	23.985	24.194
0.175	20.905	20.807
0.31	11.801	10.162
0.413	11.538	21.158
0.441	16.129	21.184
0	12.652	16.829
0.938	22.344	5.882
0.152	22.973	26.396
1.03	19.251	9.443
1.178	9.091	6.882
1.253	5.772	8.214
0	9.254	10.199
0.157	3.38	9.152
0.307	12.983	10.136
0.965	24.732	11.912
0.131	13.611	12.306
0.864	10.923	16.129
0.634	7.447	11.275
1.013	12.903	12.857
2.516	9.718	9.621
1.336	10.493	13.008
2.246	8.511	25.701
2.304	12.058	14.115
1.472	9.425	9.487
1.54	10.545	10.202
0.29	7.774	25.661
1.114	13.692	20.595
0.997	11.224	8.957
0.909	7.792	12.276
1.416	12.5	12.415
0.248	3.659	2.356
1.081	3.315	6.753
3.47	29.299	31.737

## Sheet: Supplementary Fig. 4c
% of cell area occupied by VGLUT1 puncta
mCherry+	mCherry+/GAD1+	GAD1+
26.209	6.182	0.308
16.861	20.188	0.266
27.983	4.119	0.779
32.57	17.594	0.423
25.699	8.918	1.728
15.811	10.629	0.301
20.231	16.386	0.301
20.921	18.144	1.101
20.662	4.944	0.282
18.766	11.263	0.669
20.559	9.101	0.365
27.035	4.957	1.382
23.936	9.455	1.039
19.534	14.286	0.139
15.401	15.401	1.118
11.138	10.29	1.496
20.546	11.138	1.556
19.749	20.546	1.887
15.603	19.749	0.146
18.031	8.392	1.118
17.824	6.273	1.496
12.766	20.548	1.556
22.39	4.711	1.887
14.809	1.065	0.146
11.364	7.199	0.977
35.859	14.865	0.396
25.862	2.132	1.326
19.456	10.503	0.796
14.625	12.112	0.941
22.199	11.339	0.458
18.534	25.813	2.429
36.174	4.385	0.771
28.594	27.469	0.423
32.458	21.609	1.716
21.053	9.919	1.493
19.555	4.189	0.797
24.938	10.923	2.54
11.783	4.688	2.394
25	7.397	1.733
23.716	6.085	1.429
22.549	22.463	1.954
27.725	16.068	2.381
35.152	19.436	2.065
28.687	15.48	0.234
34.924	20.104	0.297
22.323	1.832	0.139
10.256	0.761	0
10.385	0.929	0
4.663	1.18	0.134
10.988	1.089	0.375
21.114	6.705	1.786
14.532	8.376	1.188
13.417	12.245	0.738
14.133	5.589	1.348
9.933	5.149	1.064
13.348	6.464	1.222
19.849	4.762	1.299
15.923	4.448	1.484
26.391	5.437	1.489
17.57	15.964	1.465
12.838	5.007	0.8
11.111	8.858	1.758
15.337	8.835	2.102
8.386	14.302	1.316
16.322	8.607	2.867
8.311	11.558	0.835
11.566	6.432	2.857
15.966	3.922	2.661
12.747	12.052	1.423
10.496	12.363	0.615
14.116	7.057	0.351
12.127	4.381	1.695
14.691	14.516	0.929
16.133	4.244	0.278
18.316	5.229	2.077

## Sheet: Supplementary Fig. 4d
% of cell area occupied by VGAT puncta
mCherry+/. GAD1+
saline	PCP	METH
19.246	21.278	10.811
3.82	13.221	9.932
23.361	30.922	29.173
3.689	27.298	19.978
5.078	21.401	5.077
10.029	20.029	26.409
17.088	9.347	23.592
9.768	13.624	19.322
21.455	22.989	16.667
14.064	24.902	23.474
17.641	11.585	21.829
8.078	24.152	3.135
23.917	16.206	25.097
12.952	11.903	32.601
8.597	12.598	19.667
11.275	16.193	5.643
8.128	13.126	23.643
16.398	33.137	4.185
9.228	5.531	6.541
24.635	8.824	9.854
14.478	12.43	7.878
9.589	11.338	12.016
21.853	3.323	20.654
22.262	9.474	2.667
11.563	9.883	29.917
33.542	10.917	14.286
21.91	38.359	20.497
21.569	5.167	11.957
17.857	15.542	22.857
10.526	23.288	14.465
36.818	10.966	51.012
3.828	30.116	28.485
9.153	16.776	27.811
15.556	7.809	32.338
22.372	19.693	16.216
11.111	59.935	7.874
25.412	22.466	27.431
14.728	0.664	48.421
14.687	6.716	24.873
28.52	53.279	5.854
39.506	19.471	9.615
22.922	4.132	9.091
23.985	7.887	31.618
20.905	24.194	15.301
11.801	19.34	4.918
11.538	38.447	11.321
16.129	21.702	23.767
12.652	14.598	21.965
22.344	33.333	17.266
22.973	21.179	14.343
19.251	15.5	22.917
9.091	15.304	5.236
5.772	9.225	14.667
9.254	8.444	17.361
3.38	9.785	8.633
12.983	13.236	9.479
24.732	16.766	15.686
13.611	18.123	11.481
10.923	7.683	4.926
7.447	17.903	22.553
12.903	15.315	19.628
9.718	19.275	19.935
10.493	6.355	20.739
8.511	5.364	14.158
12.058	45.88	13.897
9.425	13.523	28.682
10.545	13.523	16.196
7.774	5.587	24.034
13.692	5.104	5.505
11.224	8.571	17.584
7.792	7.858	13.487
12.5	9.699	14.839
3.659	4.724	8.721
3.315	9.218	42.523
29.299	8.245	9.677

## Sheet: Supplementary Fig. 4e
% of cell area occupied by VGLUT1 puncta
mCherry+/. GAD1+
saline	PCP	METH
6.182	6.022	1.685
20.188	8.059	2.594
4.119	3.803	15.854
17.594	16.87	12.674
8.918	14.208	3.111
10.629	3.03	9.221
16.386	5.747	7.266
18.144	11.165	3.246
4.944	3.976	7.385
11.263	11.313	2.837
9.101	1.843	4.605
4.957	1.736	2.035
9.455	0.313	6.4
14.286	1.673	2.493
15.401	0.395	11.828
10.29	0.712	5.263
11.138	0.492	1.474
20.546	0.488	3.715
19.749	3.978	8.761
8.392	2.411	9.496
6.273	1.383	7.605
20.548	1.104	4.62
4.711	1.297	18.787
1.065	4.07	21.468
7.199	0.332	0.728
14.865	10.925	0.458
2.132	13.109	14.014
10.503	9.688	4.97
12.112	11.658	0.39
11.339	3.592	3.818
25.813	10.7	0.693
4.385	7.475	0.293
27.469	12.523	0.633
21.609	0.866	1.779
9.919	12.021	0.507
4.189	0.871	9.325
10.923	4.848	12.35
4.688	3.163	0.321
7.397	11.141	2.321
6.085	10.526	0.228
22.463	15.136	0.658
16.068	10.719	0.403
19.436	4.473	0.223
15.48	18.078	4.562
20.104	18.826	0.619
1.832	7.812	0.415
0.761	24.396	0.971
0.929	15.76	0.149
1.18	10.535	1.176
1.089	24.23	0.359
6.705	6.195	0.349
8.376	6.841	6.321
12.245	9.356	8.054
5.589	17.221	3.375
5.149	6.953	2.887
6.464	8.922	6.329
4.762	7.143	13.623
4.448	6.447	8.156
5.437	9.786	2.32
15.964	13.771	9.645
5.007	7.678	6.524
8.858	8.489	5.42
8.835	10.375	1.573
14.302	12.316	8.576
8.607	13.839	12.95
11.558	1.753	2.2
6.432	4.236	2.038
3.922	8.108	0.948
12.052	9.123	2.037
12.363	14.568	2.098
7.057	8.873	4.491
4.381	5.808	4.837
14.516	5.916	1.948
4.244	12.177	2.541
5.229	6.946	1.471
