# Supplementary material for: Drug-induced change in transmitter identity is a shared mechanism generating cognitive deficits
Source: Nat Commun. 2024 Sep 26;15:8260. doi: 10.1038/s41467-024-52451-x (PMC11427679; doi:10.1038/s41467-024-52451-x)
Supplement: Supplementary file 4 — Source Data [file 41467_2024_52451_MOESM4_ESM.zip › source data def/Supplementary Fig. 17.xlsx]

## Sheet: Supplementary Fig. 17b
DAY12 0-5h after inj.
c-fos+ neurons per mm2
saline	PCP	METH
129	186.086	192.593
54.8469	160.013	251.786
151.92	169	304.893
147.416	204	235.595
86	270
60

## Sheet: Supplementary Fig. 17c
DAY12 11-12h after inj.
c-fos+ neurons per mm2
saline	PCP	METH
117.372	151.235	105.824
103.663	73.4943	71.8286
95.0386	151.631	68.6475
	82.8372

## Sheet: Supplementary Fig. 17d
DAY12 0-5h after inj.			DAY12 0-5h after inj.
mCherry+/cfos+			mCherry-/cfos+
saline	PCP	METH	saline	PCP	METH
106.096	117.664	143.704	21.2193	61.838	45.9259
39.5408	119.103	193.75	14.0306	34.3121	55.0595
78.7982	103	212.232	34.8639	66	87.7676
69.724	182	178.323	38.532	21	51.8136
64	183		21	87
36			24

## Sheet: Supplementary Fig. 17e
DAY12 0-5h after inj.
c-fos+/PV+ (% of PV+)
saline	PCP	METH
3.30579	8.84615	2.88462
9.26829	11.1111	14.2857
7.04225	2.7668	7.87671
3.44828	5.80439	3.10559
