# Supplementary material for: Drug-induced change in transmitter identity is a shared mechanism generating cognitive deficits
Source: Nat Commun. 2024 Sep 26;15:8260. doi: 10.1038/s41467-024-52451-x (PMC11427679; doi:10.1038/s41467-024-52451-x)
Supplement: Supplementary file 4 — Source Data [file 41467_2024_52451_MOESM4_ESM.zip › source data def/Supplementary Fig. 8.xlsx]

## Sheet: Supplementary Fig. 8a
GABA+/mCherry+ (% of mCherry+)			GAD67+/mCherry+ (% of mCherry+)
saline	METH		saline	METH
0.942044	1.67286		0.716772	1.45995
0.935944	1.30435		0.706937	1.28364
1.10845	2.08053		1.03855	1.96943
1.43919	2.35937		1.1418	2.29929
1.25722	2.25609		1.13924	2.05857

## Sheet: Supplementary Fig. 8b
mCherry+			GABA+/mCherry-
saline	METH		Saline	METH
58596	59180		7800	7920
60260	57960		9168	7216
60084	59408		6872	9408
56490	54930
56792	55184
