# Supplementary material for: Drug-induced change in transmitter identity is a shared mechanism generating cognitive deficits
Source: Nat Commun. 2024 Sep 26;15:8260. doi: 10.1038/s41467-024-52451-x (PMC11427679; doi:10.1038/s41467-024-52451-x)
Supplement: Supplementary file 4 — Source Data [file 41467_2024_52451_MOESM4_ESM.zip › source data def/Supplementary Fig. 14.xlsx]

## Sheet: Supplementary Fig. 4c
DAY1
c-fos+ neurons per mm2
saline	PCP	METH
115.952	232.007	200.997
83.9695	263.312	247.634
65.3352	259.853	251.331
113.551	305.311	277.258

## Sheet: Supplementary Fig. 4d
DAY1
mCherry+/cfos+			mCherry-/cfos+
saline	PCP	METH	saline	PCP	METH
115.952	232.007	200.997	115.952	232.007	200.997
83.9695	263.312	247.634	83.9695	263.312	247.634
65.3352	259.853	251.331	65.3352	259.853	251.331
113.551	305.311	277.258	113.551	305.311	277.258

## Sheet: Supplementary Fig. 4e
DAY1
c-fos+/PV+ (% of PV+)
saline	PCP	METH
8.88325	6.71875	8.89894
4.40136	5.21542	6.57534
5.9322	11.1628	7.8125
6.82927	5.07812	7.14286

## Sheet: Supplementary Fig. 4f
DAY10
c-fos+ neurons per mm2
saline	PCP	METH
115.952	232.007	200.997
83.9695	263.312	247.634
65.3352	259.853	251.331
113.551	305.311	277.258

## Sheet: Supplementary Fig. 4g
DAY10			DAY10
mCherry+/cfos+			mCherry-/cfos+
saline	PCP	METH	saline	PCP	METH
58.309	227.252	304.489	30.0656	73.7521	71.2806
42.8398	171.134	214.675	27.839	57.7006	51.5138
91.6976	181.182	342.185	29.8626	19.8897	20.2745
89.9191	170.083	199.636	26.9291	35.6529	48.9482

## Sheet: Supplementary Fig. 4h
DAY10
c-fos+/PV+ (% of PV+)
saline	PCP	METH
5.26	3.37	7.3
8.3	7.22	9.8
4.2	4.39	6.7
4.02	7.74	13.63
