# Supplementary material for: Drug-induced change in transmitter identity is a shared mechanism generating cognitive deficits
Source: Nat Commun. 2024 Sep 26;15:8260. doi: 10.1038/s41467-024-52451-x (PMC11427679; doi:10.1038/s41467-024-52451-x)
Supplement: Supplementary file 4 — Source Data [file 41467_2024_52451_MOESM4_ESM.zip › source data def/Supplementary Fig. 5 .xlsx]

## Sheet: Supplementary Fig. 5c
GAD67+/TdTomato+
saline	PCP
1947	1656
1917	1822
2017	1795
2194	1909

## Sheet: Supplementary Fig. 5d
GAD67+/TdTomato+ (% of TdTomato+)
saline	PCP
96.7213	88.4615
99.8438	95.643
99.6049	91.9099
97.6413	92.4903

## Sheet: Supplementary Fig. 5e
TdTomato+
saline	PCP
2013	1872
1920	1905
2025	1953
2247	2064
