# Supplementary material for: Drug-induced change in transmitter identity is a shared mechanism generating cognitive deficits
Source: Nat Commun. 2024 Sep 26;15:8260. doi: 10.1038/s41467-024-52451-x (PMC11427679; doi:10.1038/s41467-024-52451-x)
Supplement: Supplementary file 4 — Source Data [file 41467_2024_52451_MOESM4_ESM.zip › source data def/Supplementary Fig. 7 .xlsx]

## Sheet: Supplementary Fig. 7c
GFP+/GABA+ (% of GFP+ neurons)
AVV-shScr	AVV-shGAD1
92.6282	17.0213
77.5194	14.2857
88.5246	7.69231
89.6552	1.23457

## Sheet: Supplementary Fig. 7d
NORT: recongition index %
AVV-shScr	AVV-shGAD1
58.3582	56.68
53.4186	64.6807
81.9891	50.3937
65.8898	76.6162
70.0915	58.2834
78.335	61.7151
68.4595	63.8443
47.7819	75.6652
	59.9411

## Sheet: Supplementary Fig. 7e
NORT: time to criterion
AVV-shScr	AVV-shGAD1
11.47	9.21
5.56	11.11
10.15	8.46
8.01	11.36
8.57	6.8
9.25	11.1
4.29	9.26
6.28	6.37
	8.4

## Sheet: Supplementary Fig. 7f
SAT: alternation %
AVV-shScr	AVV-shGAD1
53	51
55	54
57	76
56	55
47	63
51	58
54	66
58	44

## Sheet: Supplementary Fig. 7g
SAT: number of arm entries
AVV-shScr	AVV-shGAD1
55	47
51	48
53	42
43	47
53	44
42	40
50	56
59	32
