# Supplementary material for: Drug-induced change in transmitter identity is a shared mechanism generating cognitive deficits
Source: Nat Commun. 2024 Sep 26;15:8260. doi: 10.1038/s41467-024-52451-x (PMC11427679; doi:10.1038/s41467-024-52451-x)
Supplement: Supplementary file 4 — Source Data [file 41467_2024_52451_MOESM4_ESM.zip › source data def/Figure 4.xlsx]

## Sheet: Fig. 4d
VGLUT1+/GAD1+
saline+vehicle	saline+PSEM308	PCP+vehicle	PCP+PSEM308	METH+vehicle	METH+PSEM308
624	564	1236	588	1212	612
528	624	1032	612	1164	600
660	612	1188	624	1080	516
636	624	1224	720	1104	624

## Sheet: Fig. 4h
VGLUT1+/GAD1+
YFP	ChR
576	924
564	972
600	1104
564	960
576	1008
