# Supplementary material for: Drug-induced change in transmitter identity is a shared mechanism generating cognitive deficits
Source: Nat Commun. 2024 Sep 26;15:8260. doi: 10.1038/s41467-024-52451-x (PMC11427679; doi:10.1038/s41467-024-52451-x)
Supplement: Supplementary file 4 — Source Data [file 41467_2024_52451_MOESM4_ESM.zip › source data def/Supplementary Fig. 18.xlsx]

## Sheet: Supplementary Fig. 18c
c-fos+ neurons per mm2
saline+vehicle	saline+PSEM308	PCP+vehicle	PCP+PSEM308	METH+vehicle	METH+PSEM308
102.39	109.91	237.85	90.1206	196.37	122.37
115.71	85.4881	216.88	120.471	217.986	118.361
139.885	126.507	223.909	122.658	197.387	135.131
140.596

## Sheet: Supplementary Fig. 18d
c-fos+/GABA- neurons per mm2						c-fos+/GABA+ neurons per mm2
saline+vehicle	saline+PSEM308	PCP+vehicle	PCP+PSEM308	METH+vehicle	METH+PSEM308	saline+vehicle	saline+PSEM308	PCP+vehicle	PCP+PSEM308	METH+vehicle	METH+PSEM308
133.398	84.2855	217.185	108.736	199.005	112.364	7.19812	4.44286	9.32195	5.17444	17.2056	5.67692
133.628	102.103	213.749	110.057	197.274	113.563	7.06402	4.89117	8.18108	7.59013	21.2586	8.68126
85.0299	111.522	198.857	79.3983	200.474	123.76	5.06561	10.6798	17.4719	5.08069	10.3072	15.2258
117.006						5.97764

## Sheet: Supplementary Fig. 18f
Distance travelled (m) (baseline)
saline+vehicle	saline+PSEM308	PCP+vehicle	PCP+PSEM308
69	33	27	46
34	60	67	28
42	83	36	78
51	60	58	47
34		44	25
77		80	72
28		47
		26

## Sheet: Supplementary Fig. 18g
NORT: time to criterion
saline+vehicle	saline+PSEM308	PCP+vehicle	PCP+PSEM308
9.05	6	11.21	10
11.1	11	5.52	7.32
9.25	10	8.21	10
9.58	11.05	8.21	6.35
10.12		10.2	10.2
9.39		10.4	9.21
		8.3

## Sheet: Supplementary Fig. 18h
SAT: number of arm entries
saline+vehicle	saline+PSEM308	PCP+vehicle	PCP+PSEM308
53	51	33	58
49	41	72	68.75
41	36	47	46
24	57	35	49
76		44	77
43		48	45
		48	47
		45

## Sheet: Supplementary Fig. 18i
Distance travelled (m) (baseline)
saline+vehicle	saline+PSEM308	METH+vehicle	METH+PSEM308
62.145	26.407	72.834	41.023
33.803	63.663	100	24
20	37	12.827	61
107.42	32.827	28.21	53
47.498	19	49.606	85
45.297	29	69	62
76	35	56	62.827
13		56	33.803
46		80	20.88

## Sheet: Supplementary Fig. 18j
NORT: time to criterion
saline+vehicle	saline+PSEM308	METH+vehicle	METH+PSEM308
5.41	10.4	8.22	11.1
8.18	7.3	10.43	9.1
11.49	8.31	8.23	9.4
5.27	11.06	9.5	5.3
10.1	8.3	8.54	9.11
7.43	7.05	9.28	8.14
11.1	7.6	9.54	10.3
12.1		9.56	9.4
		6.5

## Sheet: Supplementary Fig. 18k
SAT: number of arm entries
saline+vehicle	saline+PSEM308	METH+vehicle	METH+PSEM308
64	51	64	49
40	54	64	53
53	48	53	66
62	58	53	34
50	57	47	64
31	41	49	72
46	47	59	53
48	39	41	53
38			45
