# Supplementary material for: Drug-induced change in transmitter identity is a shared mechanism generating cognitive deficits
Source: Nat Commun. 2024 Sep 26;15:8260. doi: 10.1038/s41467-024-52451-x (PMC11427679; doi:10.1038/s41467-024-52451-x)
Supplement: Supplementary file 4 — Source Data [file 41467_2024_52451_MOESM4_ESM.zip › source data def/Figure 5.xlsx]

## Sheet: Fig. 5d
VGLUT1+/GAD1+
saline+vehicle	saline+PSEM308	PCP+vehicle	PCP+PSEM308	METH+vehicle	METH+PSEM308
624	559	1152	594	1248	600
636	546	1194	582	1200	672
559	600	1248	630	1202	559
606	570	1452	540	1236	612
618

## Sheet: Fig. 5e
NORT: recogniton index %
saline+vehicle	saline+PSEM308	PCP+vehicle	PCP+PSEM308
74.282	68.0549	48.4016	61.4656
76.1194	68	44.2786	71.7338
62	65	39.3	77.605
70.1437	69.2308	52.5035	70
69.0351	61.8567	31.657	69.7893
64.3567	62.5348	45.0858	51.9267
56.1589		43.5597	65.1483
		50.6088
		57.2844

## Sheet: Fig. 5f
SAT: alternation%
saline+vehicle	saline+PSEM308	PCP+vehicle	PCP+PSEM308
59.7403	50	54.4118	56.9231
59.5745	74.5763	44.4444	68.6275
63.6364	61.5385	45.4545	57.7778
55.9322	56.8627	45.614	56.6667
69.8113	51.6667	52	59.4595
51.25	61.194	62.7451	71.1538
61.8182		39.0625	63.0435
57.8125		51.6484	63.8298
		34.3434

## Sheet: Fig. 5g
NORT: recogniton index %
saline+vehicle	saline+PSEM308	METH+vehicle	METH+PSEM308
57.5661	72.6213	40.6041	70.533
77.5888	58.535	56.3829	67.5579
68.7466	59.4567	39.1398	72.3655
61.2383	61.5114	48.1992	74.8597
70.8027		41.094
		56.7224

## Sheet: Fig. 5h
SAT: alternation%
saline+vehicle	saline+PSEM308	METH+vehicle	METH+PSEM308
66	59	47	53
51	54	45	56
58	51	47	52
52	58	45	61
52		45	63

## Sheet: Fig. 5i
	VGLUT1+/GAD1+ neurons	NORT: recongition index %
saline+vehicle	606	74.282
saline+vehicle	618	76.1194
saline+vehicle	559	62
saline+PSEM308	600	68.0549
saline+PSEM308	570	68
PCP+vehicle	1152	48.4016
PCP+vehicle	1194	44.2786
PCP+vehicle	1248	39.3
PCP+vehicle	1452	52.5035
PCP+PSEM308	594	61.4656
PCP+PSEM308	582	71.7338
PCP+PSEM308	630	77.605
PCP+PSEM308	540	70

## Sheet: Fig. 5j
	VGLUT1+/GAD1+ neurons	SAT: alternation %
saline+vehicle	606	59.5745
saline+vehicle	618	59.7403
saline+vehicle	559	63.6364
saline+PSEM308	600	50
saline+PSEM308	570	74.5763
PCP+vehicle	1152	54.4118
PCP+vehicle	1194	44.4444
PCP+vehicle	1248	45.4545
PCP+vehicle	1452	45.614
PCP+PSEM308	594	56.9231
PCP+PSEM308	582	68.6275
PCP+PSEM308	630	57.7778
PCP+PSEM308	540	56.6667

## Sheet: Fig. 5k
	VGLUT1+/GAD1+ neurons	NORT: recongition index %
saline+vehicle	636	68.7466
saline+vehicle	624	70.8027
saline+PSEM308	559	61.5114
saline+PSEM308	546	72.6213
METH+vehicle	1236	48.1992
METH+vehicle	1200	41.094
METH+vehicle	1202	39.1398
METH+vehicle	1248	56.3829
METH+PSEM308	612	74.8597
METH+PSEM308	672	70.533
METH+PSEM308	559	67.5579
METH+PSEM308	600	72.3655

## Sheet: Fig. 5l
	VGLUT1+/GAD1+ neurons	SAT: alternation %
saline+vehicle	636	52.2727
saline+vehicle	624	51.7241
saline+PSEM308	559	57.6923
saline+PSEM308	546	59.322
METH+vehicle	1236	45.098
METH+vehicle	1200	46.9388
METH+vehicle	1202	44.6429
METH+vehicle	1248	46.9388
METH+PSEM308	612	60.8696
METH+PSEM308	672	52
METH+PSEM308	559	63.2911
METH+PSEM308	600	55.5556
