# Supplementary material for: Drug-induced change in transmitter identity is a shared mechanism generating cognitive deficits
Source: Nat Commun. 2024 Sep 26;15:8260. doi: 10.1038/s41467-024-52451-x (PMC11427679; doi:10.1038/s41467-024-52451-x)
Supplement: Supplementary file 4 — Source Data [file 41467_2024_52451_MOESM4_ESM.zip › source data def/Supplementary Fig. 3 .xlsx]

## Sheet: Supplementary Fig. 3c
	mCherry+/VGLUT1+			mCherry-/ VGLUT1+			mCherry+/VGLUT1-
saline	4088	3638	1913	80	150	84	56	45	15
PCP	2798	2922	2841	106	89	78	7	28	15
METH	4770	4649	3184	80	89	129	45	26	12
	mCherry+/ VGLUT1+	mCherry-/ VGLUT1+	mCherry+/ VGLUT1-
Saline1	95.5908	3.32742	1.08177
PCP	96.3662	3.07615	0.55769
METH	96.9306	2.46073	0.608656

## Sheet: Supplementary Fig. 3d
saline			PCP			METH
% of mCherry+			% of mCherry+			% of mCherry+
GAD1-/ mCherry+/VGLUT1-	GAD1+/ mCherry+/VGLUT1-		GAD1-/ mCherry+/VGLUT1-	GAD1+/ mCherry+/VGLUT1-		GAD1-/ mCherry+/VGLUT1-	GAD1+/ mCherry+/VGLUT1-
1.11004	0.120656		0.178253	0.0356506		0.809969	0.0623053
1.22183	0		0.813559	0.0677966		0.427807	0.0641711
0.466805	0.155602		0.52521	0		0.312891	0.0312891

## Sheet: Supplementary Fig. 3e
saline				PCP				METH
% of total neurons				% of total neurons				% of total neurons
GAD1+/mCherry+/ VGLUT1+	GAD1+/VGLUT1+	GAD1+/mCherry+		GAD1+/mCherry+/ VGLUT1+	GAD1+/VGLUT1+	mCherry+		GAD1+/mCherry+/ VGLUT1+	GAD1+/VGLUT1+	mCherry+
0.838095	0.157143	0.261905		2.13963	0.229246	0.0764154		1.90791	0.317985	0.136279
0.865233	0.230729	0		2.27333	0.44	0.146667		1.67975	0.466596	0.139979
0.65967	0.21989	0.329835		2.12341	0.37918	0		1.80328	0.200364	0.0667881
