# Supplementary material for: Drug-induced change in transmitter identity is a shared mechanism generating cognitive deficits
Source: Nat Commun. 2024 Sep 26;15:8260. doi: 10.1038/s41467-024-52451-x (PMC11427679; doi:10.1038/s41467-024-52451-x)
Supplement: Supplementary file 4 — Source Data [file 41467_2024_52451_MOESM4_ESM.zip › source data def/Supplementary Fig. 6 .xlsx]

## Sheet: Supplementary Fig. 6c
GFP+/GABA+ (% of GFP+ neurons)
saline/AVV-shScr	saline/AVV-shGAD1	PCP/AVV-shScr	PCP/AVV-shGAD1
0.79023	0.163399	1.60104	0.113874
0.852934	0.131752	1.64302	0.119332
0.760304	0.154959	1.37741	0.194715
0.442233			0.172488

## Sheet: Supplementary Fig. 6d
Distance travelled (m) (DAY1)					Distance travelled (m) (DAY10)
saline/AVV-shScr	saline/AVV-shGAD1	PCP/AVV-shScr	PCP/AVV-shGAD1		saline/AVV-shScr	saline/AVV-shGAD1	PCP/AVV-shScr	PCP/AVV-shGAD1
27.4165	37.448	246.079	234.619		27.715	32.496	302.925	233.477
10.304	38.275	185.552	177.474		26.5632	62.784	276.761	235.605
10.5281	50.419	138.673	241.751		32.0519	52.689	301.961	234.242
13.4337	19.471	174.361	185.26		46.148	32.631	361.564	234.606
49.236	39.018	205.891	313.013		37.341	49.241	401.466	340.572
27.5465	48.6405	225.091	183.957		38.555	67.452	472.101	279.089
31.814	30.339	199.076	213.411		42.4905	38.617	451.42	133.719
45.577	64.5613	249.565	149.715		21.3513	61.255	288.091	169.35
31.0575	24.1224		160.326		31.5	47.286		212.355
20.54	56.295		168.469		53.081	39.9735		106.729

## Sheet: Supplementary Fig. 6e
NORT: time to criterion
saline/AVV-shScr	saline/AVV-shGAD1	PCP/AVV-shScr	PCP/AVV-shGAD1
6.56	8.97	8.25	5.39
11	7.74	8.38	9.14
6.52	7.41	9.14	10.1
8.97	5.5	9.99	7.47
7.21	6.03	8.01	5.85
10.23	7.74	9.48	6.64
9.81	8.43		8.24
7.52	9.16		11.22
			10.29

## Sheet: Supplementary Fig. 6f
SAT: number of arm entries
saline/AVV-shScr	saline/AVV-shGAD1	PCP/AVV-shScr	PCP/AVV-shGAD1
63	35	67	81
61	42	53	48
52	55	51	48
63	63	45	48
59	65	44	49
39	28	57	50
40	60		63
65	42		59
52			51
70			56
