# Supplementary material for: Drug-induced change in transmitter identity is a shared mechanism generating cognitive deficits
Source: Nat Commun. 2024 Sep 26;15:8260. doi: 10.1038/s41467-024-52451-x (PMC11427679; doi:10.1038/s41467-024-52451-x)
Supplement: Supplementary file 4 — Source Data [file 41467_2024_52451_MOESM4_ESM.zip › source data def/Figure 2.xlsx]

## Sheet: Fig. 2c
GABA+/mCherry+			GAD67+/mCherry+
saline	METH		saline	METH
552	990		420	864
564	756		426	744
666	1236		624	1170
813	1296		645	1263
714	1245		647	1136

## Sheet: Fig. 2e
% of cell area occupied by VGAT puncta
mCherry+	mCherry+/GAD1+	GAD1+
0.106	10.811	12.162		NOTE: Each shade of gray represents cells from the same mouse.
0.109	9.932	12.069
0.116	29.173	24.381
0.164	19.978	4.143
0.273	5.077	20.333
0	26.409	11.511
0.124	23.592	12.586
0	19.322	10.133
0.331	16.667	16.508
0.131	23.474	16.192
0.105	21.829	31.52
0	3.135	22.695
0.113	25.097	10.379
0	32.601	57.357
0	19.667	6.395
0	5.643	5.634
0.098	23.643	23.195
0	4.185	6.861
0	6.541	10.949
0	9.854	5.612
0.131	7.878	16.974
0	12.016	10.485
0.11	20.654	9.776
0.304	2.667	17.902
0.131	29.917	16.616
0	14.286	23.121
0	20.497	16.667
0	11.957	24.516
0	22.857	11.95
0	14.465	19.643
0	51.012	14.917
0	28.485	13.462
1.108	27.811	30.481
0	32.338	24.852
0	16.216	39.375
0.526	7.874	35.676
0	27.431	19.231
0	48.421	20.476
0.184	24.873	18.563
0.213	5.854	36.948
0	9.615	15.341
0	9.091	24.242
0	31.618	3.488
0	15.301	27.027
0	4.918	15.972
0	11.321	14.846
0	23.767	19.231
0	21.965	19.78
0	17.266	26.316
0	14.343	28.249
0	22.917	12.963
0	5.236	14.384
0	14.667	12.236
0	17.361	10.39
0	8.633	8.667
0	9.479	15.847
0	15.686	21.622
0	11.481	15.48
0	4.926	10.405
0	22.553	11.551
0.11	19.628	22.843
0.12	19.935	19.463
0.556	20.739	14.684
0.097	14.158	13.129
0.243	13.897	14.881
0.286	28.682	27.564
0.111	16.196	26.031
0	24.034	16.772
1.246	5.505	18.111
0.124	17.584	25.039
0.099	13.487	26.778
0.104	14.839	17.361
0	8.721	16.296
0	42.523	5.482
0	9.677	8.589

## Sheet: Fig. 2f
% of cell area occupied by VGLUT1 puncta
mCherry+	mCherry+/GAD1+	GAD1+
6.71	1.685	0.926		NOTE: Each shade of gray represents cells from the same mouse.
32.756	2.594	0.204
34.492	15.854	0.872
7.012	12.674	0
16.09	3.111	0.433
23.128	9.221	0.892
36.75	7.266	1.619
18.638	3.246	2.062
9.221	7.385	0.473
7.266	2.837	1.024
3.246	4.605	0.67
7.385	2.035	1.468
2.837	6.4	1.229
4.605	2.493	2.116
2.035	11.828	0.518
6.4	5.263	0.781
13.757	1.474	0.171
9.945	3.715	1.775
21.86	8.761	0.662
11.746	9.496	1.916
13.842	7.605	2.344
22.472	4.62	0.85
9.12	18.787	0.98
14.1	21.468	0.138
15.441	0.728	0
25.099	0.458	0.617
32.709	14.014	1.48
31.074	4.97	0.508
24.434	0.39	0.207
18.31	3.818	0.543
29.739	0.693	0.14
18.801	0.293	0.419
29.94	0.633	0.929
13.975	1.779	0.525
22.184	0.507	1.036
28.906	9.325	1.156
18.911	12.35	0.36
21.176	0.321	0.163
37.076	2.321	0.491
24.768	0.228	0.586
15.023	0.658	0.594
27.687	0.403	0.38
29.452	0.223	0.587
19.141	4.562	0.272
31.089	0.619	0.212
22.843	0.415	0.156
23.292	0.971	0.711
17.703	0.149	0
22.601	1.176	0
26.969	0.359	0.233
29.178	0.349	0.795
30.213	6.321	1.821
18.386	8.054	0.535
32.353	3.375	0.75
17.405	2.887	0.938
11.715	6.329	0
19.697	13.623	0.739
23.097	8.156	0.65
13.483	2.32	0.339
8.744	9.645	0.284
8.659	6.524	0.853
27.236	5.42	0.202
17.764	1.573	0.909
11.845	8.576	0.823
14.667	12.95	0.686
15.023	2.2	0.551
16.346	2.038	1.297
16.739	0.948	0.238
17.561	2.037	0.495
29.294	2.098	0.35
14.992	4.491	0.817
16.23	4.837	0.466
27.939	1.948	0.48
18.954	2.541	0.218
23.284	1.471	0.743
