# Supplementary material for: Drug-induced change in transmitter identity is a shared mechanism generating cognitive deficits
Source: Nat Commun. 2024 Sep 26;15:8260. doi: 10.1038/s41467-024-52451-x (PMC11427679; doi:10.1038/s41467-024-52451-x)
Supplement: Supplementary file 4 — Source Data [file 41467_2024_52451_MOESM4_ESM.zip › source data def/Supplementary Fig. 1.xlsx]

## Sheet: Supplementary Fig. 1c
GABA+/mCherry+ (% of mCherry+)			GAD67+/mCherry+ (% of mCherry+)
saline	PCP		saline	PCP
1.05912	1.68126		1.64399	1.02645
0.961237	2.25059		1.62374	0.960711
1.36799	2.29313		1.38917	0.923102
0.915283	2.08495		1.48469	0.96103
1.13969	2.24626		1.6223	1.14943

## Sheet: Supplementary Fig. 1d
mCherry+
saline	PCP
60050	59598
57426	58118
57018	57040
56376	54102
55278	55292

## Sheet: Supplementary Fig. 1e
GABA+/mCherry-
saline	PCP
9108	7992
8796	9162
8808	7950
9564	8232
7908	9636
