# Supplementary material for: Drug-induced change in transmitter identity is a shared mechanism generating cognitive deficits
Source: Nat Commun. 2024 Sep 26;15:8260. doi: 10.1038/s41467-024-52451-x (PMC11427679; doi:10.1038/s41467-024-52451-x)
Supplement: Supplementary file 4 — Source Data [file 41467_2024_52451_MOESM4_ESM.zip › source data def/Supplementary Fig. 12.xlsx]

## Sheet: Supplementary Fig. 12f
c-fos+/TH+ (% of TH+)
YFP	ChR2
3.04054	28.186
3.61446	19.5271
2.32759	18.75
3.24207	22.8212

## Sheet: Supplementary Fig. 12h
c-fos+ neurons per mm2
YFP	ChR2
102.906	279.129
93.0093	255.15
149.051	282.946
96.6501	292.077
	294.229

## Sheet: Supplementary Fig. 12i
cfos+/GABA-		cfos+/GABA+
YFP	ChR2	YFP	ChR2
91.3941	262.427	11.5116	16.7015
84.4873	243.51	8.52203	11.6404
141.223	262.978	7.82897	19.9677
88.1293	287.692	8.52079	4.38496
	291.391		2.83822

## Sheet: Supplementary Fig. 12k
GAD1+/VGLUT1+ (% of VGLUT1+)
YFP	ChR2
0.961346	1.54435
0.965671	1.65096
1.07089	2.0083
0.995763	1.71343
0.979675	1.76625

## Sheet: Supplementary Fig. 12l
VGLUT1+
YFP	ChR2
59916	59831
58405	58875
56028	54972
56640	56028
58795	57070
