# Supplementary material for: Drug-induced change in transmitter identity is a shared mechanism generating cognitive deficits
Source: Nat Commun. 2024 Sep 26;15:8260. doi: 10.1038/s41467-024-52451-x (PMC11427679; doi:10.1038/s41467-024-52451-x)
Supplement: Supplementary file 4 — Source Data [file 41467_2024_52451_MOESM4_ESM.zip › source data def/Figure 3.xlsx]

## Sheet: Fig. 3d
	saline+saline				saline+PCP
VGLUT1+/GAD+/TdTomato	408	372	516	492	456	408	348	552
VGLUT1+/GAD1+	144	156	132	108	708	732	852	696
VGLUT1+/TdTomato	144	108	120	108	24	12	84	276

## Sheet: Fig. 3f
	PCP+saline					PCP+METH					PCP+PCP
GAD1+/TdTom+/VGLUT1+	888	1044	819	696		936	816	897	720	792	900	910	772	744
GAD1+/VGLUT1+	192	228	403	408		168	444	416	384	312	504	468	398	396
TdTom+/VGLUT1+	144	312	143	120		132	528	442	24	60	228	91	42	72
