# Supplementary material for: Drug-induced change in transmitter identity is a shared mechanism generating cognitive deficits
Source: Nat Commun. 2024 Sep 26;15:8260. doi: 10.1038/s41467-024-52451-x (PMC11427679; doi:10.1038/s41467-024-52451-x)
Supplement: Supplementary file 4 — Source Data [file 41467_2024_52451_MOESM4_ESM.zip › source data def/Supplementary Fig. 2 .xlsx]

## Sheet: Supplementary Fig. 2d
ki67+ neurons per mm2
DG	PL-saline	PL-PCP	PL-METH
43.0697	0.123225	0.158974	0.0966659
63.0583	0.0588912	0.0775577	0
51.0064	0.150829	0.173447	0.484173

## Sheet: Supplementary Fig. 2e
DCX+ neurons per mm2
DG	PL-saline	PL-PCP	PL-METH
649.014	0	0	0
811.424	0.397416	0.086796	0.259956
1131.9	0.644486	0.112912	0.057078

## Sheet: Supplementary Fig. 2f
TUNEL+ neurons per mm2
DNase	saline	PCP	METH
60.9747	0.587625	0.0293988	0.0212067
58.5998	0.217408	0.0300782	1.43755
50.5471	0.0712885	0.0377834	0.08
